# Supplementary material for: A New Molecular Phylogeny of Salps (Tunicata: Thalicea: Salpida) and the Evolutionary History of Their Colonial Architecture
Source: Integr Org Biol. 2023 Sep 27;5(1):obad037. doi: 10.1093/iob/obad037 (PMC10576244; doi:10.1093/iob/obad037)
Supplement: obad037_Supplemental_Files [file obad037_supplemental_files.zip]

Archive with 8 entries (8 files):
- PhylogenyMS_Supplement_revised.docx
- SM_Figure_1.jpg
- SM_Figure_2.jpg
- SM_Figure_3.jpg
- SM_Figure_4.jpg
- SM_Figure_5.jpg
- SM_Table_1.docx
- SM_Table_2.docx
